# Supplementary material for: Identification of a Pyroptosis-Related Gene Signature for Predicting Overall Survival and Response to Immunotherapy in Hepatocellular Carcinoma
Source: Front Genet. 2021 Dec 3;12:789296. doi: 10.3389/fgene.2021.789296 (PMC8678488; doi:10.3389/fgene.2021.789296)
Supplement: Supplementary file 1 [file Table2.XLSX]

## Sheet: Sheet1
gene	conMean	treatMean	logFC	pValue	p.adjust（FDR）
GSDMD	12.9531	31.0752	1.26247	2.96052e-22	9.17762e-21
GSDMC	0.00830341	0.234081	4.81716	8.32336e-19	1.29012e-17
CASP3	4.18601	8.44081	1.01181	1.97602e-17	2.04189e-16
CASP8	1.37689	2.83142	1.04012	1.51865e-15	1.17695e-14
NOD1	0.325471	0.663693	1.02799	4.81853e-14	2.98749e-13
GSDMB	1.34403	3.63675	1.43609	1.66436e-13	8.59922e-13
TIRAP	1.16024	2.04889	0.820422	2.03307e-11	9.00361e-11
GPX4	118.536	188.694	0.670725	1.27932e-10	4.95737e-10
IL1B	0.87439	0.418351	-1.06356	2.0723e-10	7.13793e-10
PJVK	0.241809	0.464517	0.941863	1.20628e-09	3.73948e-09
NLRP1	0.40596	1.07178	1.4006	1.31225e-09	3.69817e-09
PYCARD	3.24194	9.79743	1.59554	7.65491e-06	1.97752e-05
IL6	0.867032	0.320722	-1.43476	3.10172e-05	7.39642e-05
CASP6	5.03021	6.86428	0.44849	3.48584e-05	7.71865e-05
CASP9	1.78857	2.5206	0.494964	3.54228e-05	7.32071e-05
GSDME	0.421524	1.12731	1.41919	0.00054835	0.00106243
NLRP7	0.0135105	0.0204933	0.60107	0.00202789	0.00369792
NLRP3	0.351909	0.279273	-0.333527	0.00231316	0.00398377
PRKACA	14.1108	18.2172	0.368502	0.00340267	0.00555173
SCAF11	3.49993	4.37599	0.322282	0.00655423	0.0101591
NOD2	0.19404	0.340295	0.810434	0.0077925	0.0115032
AIM2	0.250016	0.378397	0.59788	0.00972577	0.0137045
ELANE	0.082275	0.0876097	0.0906368	0.0321809	0.0433742
CASP4	4.20085	5.10682	0.281743	0.0328606	0.0424449
TNF	0.249332	0.245633	-0.0215654	0.0524189	0.0649994
NLRC4	0.418918	0.373031	-0.16737	0.052874	0.0630421
GSDMA	0.0844621	0.15966	0.91863	0.0689584	0.0791744
CASP5	0.0447083	0.0879471	0.976092	0.161364	0.178653
NLRP2	0.0752174	0.337081	2.16396	0.161428	0.172561
IL18	1.56928	2.26798	0.531298	0.525646	0.543167
CASP1	2.35667	2.66748	0.17873	0.697343	0.697343
