# Supplementary material for: Identification of a Pyroptosis-Related Gene Signature for Predicting Overall Survival and Response to Immunotherapy in Hepatocellular Carcinoma
Source: Front Genet. 2021 Dec 3;12:789296. doi: 10.3389/fgene.2021.789296 (PMC8678488; doi:10.3389/fgene.2021.789296)
Supplement: Supplementary file 2 [file Table3.XLSX]

## Sheet: Sheet1
	TCGA cohort	GEO cohort
Patients included	n=340	n=417
Age
＞65	120（35.3%）	NA
＜=65	220（64.7%）	NA
Gender
Female	108（31.8%）	69（16.5%）
Male	232（68.2%）	348（83.5%）
Grade
Grade 1	46（13.5%）	NA
Grade 2	166（48.8%）	NA
Grade 3	116（34.2%）	NA
Grade 4	12(3.5%)	NA
Stage
Stage1	170（50%）	NA
Stage2	83（24.4%）	NA
Stage3	83（24.4%）	NA
Stage4	4（1.2%）	NA
Survival status
Alive	229（67.4%）	228（54.7%）
Dead	111（32.6%）	189（45.3%）
NA：not accessible
