# Supplementary material for: Identification of a Pyroptosis-Related Gene Signature for Predicting Overall Survival and Response to Immunotherapy in Hepatocellular Carcinoma
Source: Front Genet. 2021 Dec 3;12:789296. doi: 10.3389/fgene.2021.789296 (PMC8678488; doi:10.3389/fgene.2021.789296)
Supplement: Supplementary file 3 [file Table1.XLSX]

## Sheet: Sheet1
Pyroptosis-related gene list
PRKACA
GSDMB
SCAF11
PJVK
CASP9
NOD1
NLRP1
GSDME
ELANE
TIRAP
CASP4
GSDMD
GPX4
NLRP7
NLRP2
CASP3
CASP6
TNF
IL1B
IL18
CASP8
GSDMA
GSDMC
PYCARD
CASP5
AIM2
NOD2
NLRC4
NLRP3
IL6
CASP1
